# Supplementary material for: A systematic review and recommendations for prom instruments for older people with frailty in emergency care
Source: J Patient Rep Outcomes. 2022 Apr 1;6:30. doi: 10.1186/s41687-022-00438-x (PMC8975986; doi:10.1186/s41687-022-00438-x)
Supplement: Supplementary file 2 — Additional file 2. Data extraction sheet. [file 41687_2022_438_MOESM2_ESM.xlsx]

## Sheet: Sheet1
Citation					Methods				Results
Author	Title	Journal	Year	Instrument	Aim	Setting	Design	Analyses	Participants (n)	Age	Outcomes (development)	Outcomes (instrument items)	Outcomes (Response rate)	Outcomes (Response time)	Outcomes (Cronbach a)	Outcomes (ICC)	Outcomes (const validity)	Outcomes (feasibility)	Outcomes (Headline)
Cohen	More comprehensively measuring quality of life in life-threatening illness: the McGill Quality of Life Questionnaire - Expanded	BMC Palliative Care	2019	McGill Quality of Life Questionnaire - Expanded (MQOL-E)	New subscales (environment, cognition, healthcare, feeling a burden) to MQOL-R	Palliative care inpatient and home care patients, Canada (life-threatening illness or age >80)	Patients' and clinicians' rating of item importance. Further testing and revision. 3x validation cohorts	Candidate items and construct validity (confirmatory factor analyses). MQOL-E Internal consistency (Cronbach)	803	Mean 68.9	"Finance" poor loading and removed. "Burden" a separate domain.	21			0.66 to 0.87		CFI 0.932. Pearson r=0.65		MQOL-R is sufficient and brief. MQOL-E gives a more comprehensive description of QOL
Dzingina	Does the EQ-5D capture the concerns measured by the Palliative care Outcome Scale? Mapping the Palliative care Outcome Scale onto the EQ-5D using statistical methods	Palliative Medicine	2017	Palliative care Outcome Scale (POS)	Assess conceptual overlap between palliative outcomes and EQ-5D. Map POS to measure EQ utilities	Pooled datasets from UK hospital studies. Patients mainly had cancer	Mapping function generation, then validation using pooled data.	Direct utility mapping & response mapping: EQ-5D dimention predictions and utility values from POS subscale data. Predictive validity with R2 / mean absolute error	783	Mean 72.7		10					EQ-5D-index vs POS-total Sp r= -0.25		Poorest correlation with any POS item and EQ mobility domain. Clear differences in underlying constructs. Four constructs (physical, psychological, pain, quality of care) summarised the data. Poor prediction of utilities for cost analyses
Hofman	Examining the construct and known-group validity of a composite endpoint for The Older Persons and Informal Caregivers Survey Minimum Data Set (TOPICS-MDS); A large-scale data sharing initiative	PLoS ONE	2017	The Older Persons and Informal Caregivers Survey (TOPICS-CEP) - composite endpoint	Determine TOPICS-CEP convergent and known-group validity	Pooled dataset - people >65 throughout Netherlands - primary care and hospital settings	Convergent validity TOPICS-CEP with Cantril's ladder and EQ-5D. Assessed for differences in subgroups	Meta-correlations between TOPICS-CEP and EQ-5D/Cantrills ladder. Known subgroups analysed with mixed linear regression. Feasibility (missing values), end-effects	17603	79 (SD 7)		42					Cantril r=0.43, EQ-5D r=0.63	88.7% no missing values, 0% floor, 0.1% ceiling	TOPICS-CEP accurately represented overall study population with no floor or ceiling effects.
Lin	Health-related quality of life measured by EQ-5D in relation to hospital stay and readmission in elderly patients hospitalized for acute illness	International Journal of Environmental Research and Public Health	2020	EQ-5D-3L	Test if HRQoL predicted clinical outcome (LOS and readmissions). Investigate changes during hospitalisation.	Acutely ill adults >65. Geriatrics ward, Taiwan	EQ-5D-3L and EQ-VAS completed at admission and discharge.	Regression analyses for EQ-5D vs LOS and readmission.	102	81.0 (IQR 76.0-85.3)		5							EQ-5D and EQ-VAS scores improved between admission and discharge. Both admission scores associated with GDS, IADL and frailty, LOS. EQ-VAS associated marginally with readmission.
Mabire	Readiness for Hospital Discharge Scale for older people: psychometric testing and short form development with a three country sample	Journal of Advanced Nursing	2015	Reading for Hospital Discharge Scale - older people (RHDS-OP-SF)	Psychometrically test for older people. Develop a shortened form for older people	Pooled datasets from USA, Ireland, and Switzerland - subsets aged >65	RHDS administered at discharge.	Internal consistency, item-total scale relations, CFA (RMSEA, CFI), then explanatory factor analysis to examine for alternative structure	998	77.0 (SD 7.3)	Existing RHDS factor structure did not adequately fit older adults.	9			0.87		People "Not ready" scored lower on RHDS		SF: initial evaluation demonstrated acceptable psychometric properties. People with higher scores less likely to be readmitted (OR 0.89, 0.80-0.98)
Perret-Guillaume	White generic health related quality of life questionnaire should be used in older inpatients: comparison of the Duke Health Profile and the MOS Short-Form SF-36	Journal of Nutrition, Health & Aging	2010	Duke Health Profile, SF-36	Compare advantages and limitations of the Duke Health Profile as compared to the SF-36 questionnaire	Medical and surgical wards - university hospital in France. Inpatients aged >65	Self-administered QoL questionnaires within 48hrs admission	Feasibility (item and dimension completion), floor and ceiling effects, internal consistency, convergent validity between domains (Sp correlation)	701	71 (SD 4.1)		Duke 17 SF-36 36	Duke 72.5 SF-36 66.9		Duke 0.32-69 SF-36 0.76-91		Young vs old differences in physical and general health	Floor and ceiling effects in both	SF-36 more sensitive in physical scale, Duke in mental. Duke completion rate higher as shorter. Neither tool is ideal
Sheehan	Patient and proxy measurement of quality of life among general hospital in-patients with dementia	Aging & Mental Health	2012	QoL-AD EQ-5D	Measure QoL among inpatients with dementia, compare ratings by patients and proxies, investigate instrument completion vs dementia severity	Inpatients >65 referred for psychiatry review in two general hospitals, England	Separate completion QoL-Ad, EQ-5D, and others by patients and proxies	Paired completions with t-test, linear regression models for each instrument against dementia level, GDS-15 and physical scores/demographics.	109	85 (range 66-99)		QoL-AD 13 EQ-5D 5	QoL-AD 44 EQ-5D 50 both lower in more severe dementia						QoL rating sig higher by patients than by proxies. Difficult to complete for people with moderate+ dementia
Torisson	Reliability, validity and clinical correlates of the Quality of Life in Alzheimer's disease (QoL-AD) scale in medical inpatients	Health and Quality of Life Outcomes	2016	Quality of Life in Alzheimer's Disease (QoL-AD)	Clinical correlations, reliability, validity of QoL-AD in older frail hospital inpatients	Secondary analysis. Tertiary centre GIM wards in Sweden. Patients aged >60 living in non-institutional settings. Excluded many with common communication / cognitive barriers	QoL-AD collected from patients and carers as part of baseline investigations.	Internal consistency (a), item-total correlations, ICC and total score t-tests (patient vs carer), Sp correlations with other baseline measures. Exploratory factor analysis.	199	83.4 (SD 8.1)		13			Patients 0.74 Proxies 0.86	(total) 0.31 (0.16-0.46)	EFA: 3 factor solution explained 40% variance		Carers generally scored QoL lower than patients. While developed to be disease-specific, 12 of 13 items are QoL-generic
Franke	Feasibility of patient-reported outcome research in acute geriatric medicine: an approach to the 'post-hospital syndrome'	Age and Ageing	2021	COOP/WONCA	Select and assess feasibility of a PROM for acutely ill geriatric inpatients	Medical wards in metropolitan step-down hospital, Australia.	COOP/WONCA selected based on face validity.	Response time, retest response rate, responsiveness (Wilcoxon)	118	78 (IQR 64-86)		6	78% retest response	2 minutes (in-person), 3 minutes (telephone)					All approached patients or their proxies were able to complete PROM on ward. Two-week trend to improvement in 5/6 domains. Physical fitness: ceiling effect
