# Supplementary material for: A systematic review and recommendations for prom instruments for older people with frailty in emergency care
Source: J Patient Rep Outcomes. 2022 Apr 1;6:30. doi: 10.1186/s41687-022-00438-x (PMC8975986; doi:10.1186/s41687-022-00438-x)
Supplement: Supplementary file 3 — Additional file 3. COSMIN scoring summary. [file 41687_2022_438_MOESM3_ESM.xlsx]

## Sheet: Sheet 1
COSMIN Risk of Bias checklist
	Ratings: V= very good; A = adequate; D = doubtful; I = inadequate; N= not applicable				COOP/WONCA	Duke	EQ-5D-3L	EQ-5D-3L	EQ-5D-5L	MQoL-E	POS	QoL-AD	QoL-AD	RHDS-OP-SF	SF-36	TOPICS-CEP
					Franke 2021	Perret-Guillaume 2010	Dzingina 2017	Lin 2020	Sheehan 2012	Cohen 2019	Dzingina 2017	Sheehan 2012	Torisson 2016	Mabire 2015	Perret-Guillaume 2010	Hofman 2017
Standards for evaluating the quality of PROM development
		1	Is a clear description provided of the construct to be measured?							v
		2	Is the origin of the construct clear: was a theory, conceptual framework or disease model used or clear rationale provided to define the construct to be measured?							v
		3	Is a clear description provided of the target population for which the PROM was developed?							v
		4	Is a clear description provided of the context of use (i.e. discriminative, evaluative purpose, and/or predictive)							v
		5	Was the PROM development study performed in a sample representing the target population for which the PROM was developed?							v
		6	Was an appropriate qualitative data collection method used to identify relevant items for a new PROM?							a
		7	Were skilled group moderators/ interviewers used?							n
		8	Were the group meetings or interviews based on an appropriate topic or interview guide?							n
		9	Were the group meetings or interviews recorded and transcribed verbatim?							n
		10	Was an appropriate approach used to analyse the data?							n
		11	Was at least part of the data coded independently?							n
		12	Was data collection continued until saturation was reached?							n
		13	For quantitative studies: was the sample size appropriate?							n
			SUBTOTAL QUALITY CONCEPT ELICITATION STUDY Lowest score of items 6-13							a
			TOTAL QUALITY OF THE PROM DESIGN Lowest score of items 1-13							a
	1b. Cognitive interview study or other pilot test	14	Was a cognitive interview study or other pilot test performed? If NO skip items 15-35							Yes
		15	Was the cognitive interview study or other pilot test performed in a sample representing the target population?							Yes
		16	Were patients asked about the comprehensibility of the PROM? If NO or not clear, skip items 17-25							v
		17	Were all items tested in their final form?							a
		18	Was an appropriate qualitative method used to assess the comprehensibility of the PROM instructions, items, response options, and recall period?							v
		19	Was each item tested in an appropriate number of patients?							v
		20	Were skilled interviewers used?							v
		21	Were the interviews based on an appropriate interview guide?							a
		22	Were the interviews recorded and transcribed verbatim?							a
		23	Was an appropriate approach used to analyse the data?							v
		24	Were at least two researchers involved in the analysis?							v
		25	Were problems regarding the comprehensibility of the PROM instructions, items, response options, and recall period appropriately addressed by adapting the PROM?							v
				SUBTOTAL QUALITY OF COMPREHENSIBILITY STUDY Lowest score of items 15-25						a
		26	Were patients asked about the comprehensiveness of the PROM? If NO or not clear, skip items 27-35							No
		27	Was the final set of items tested?
		28	Was an appropriate method used for assessing the comprehensiveness of the PROM?
		29	Was each item tested in an appropriate number of patients?
		30	Were skilled interviewers used?
		31	Were the interviews based on an appropriate interview guide?
		32	Were the interviews recorded and transcribed verbatim?
		33	Was an appropriate approach used to analyse the data?
		34	Were at least two researchers involved in the analysis?
		35	Were problems regarding the comprehensiveness of the PROM appropriately addressed by adapting the PROM?
			SUBTOTAL QUALITY OF COMPREHENSIVENESS STUDY Lowest score of items 15, 26-35
				TOTAL QUALITY OF THE PILOT STUDY Lowest score of items 14-35						a
				TOTAL QUALITY OF THE PROM DEVELOPMENT STUDY Lowest score of items 1-35						a
Standards for evaluating the quality of content validity studies of PROMs	2a. Asking patient about relevance	1	Was an appropriate method used to ask patients whether each item is relevant for their experience with the condition?							v
		2	Was each item tested in an appropriate number of patients?							v
		3	Were skilled group moderators/interviewers used?							a
		4	Were the group meetings or interviews based on an appropriate topic or interview guide?							a
		5	Were the group meetings or interviews recorded and transcribed verbatim?							a
		6	Was an appropriate approach used to analyse the data?							a
		7	Were at least two researchers involved in the analysis?							a
				SUBTOTAL QUALITY OF RELEVANCE STUDY Lowest score of items 1-7						a
	2b. Asking patients about comprehensiveness	8	Was an appropriate method used for assessing the comprehensiveness of the PROM?							a
		9	Was each item tested in an appropriate number of patients?							v
		10	Were skilled group moderators/interviewers used?							n
		11	Were the group meetings or interviews based on an appropriate topic or interview guide?							n
		12	Were the group meetings or interviews recorded and transcribed verbatim?							n
		13	Was an appropriate approach used to analyse the data?							v
		14	Were at least two researchers involved in the analysis?							a
				SUBTOTAL QUALITY OF COMPREHENSIVENESS STUDY Lowest score of items 8-14						a
	2c. Asking patients about comprehensibility	15	Was an appropriate qualitative method used for assessing the comprehensibility of the PROM instructions, items, response options, and recall period?							v
		16	Was each item tested in an appropriate number of patients?							v
		17	Were skilled group moderators/interviewers used?							n
		18	Were the group meetings or interviews based on an appropriate topic or interview guide?							n
		19	Were the group meetings or interviews recorded and transcribed verbatim?							n
		20	Was an appropriate approach used to analyse the data?							v
		21	Were at least two researchers involved in the analysis?							a
				SUBTOTAL QUALITY OF COMPREHENSIBILITY STUDY Lowest score of items 15-21						a
	2d. Asking professionals about relevance	22	Was an appropriate method used to ask professionals whether each item is relevant for the construct of interest?							v
		23	Were professionals from all relevant disciplines included?							a
		24	Was each item tested in an appropriate number of professionals?							a
		25	Was an appropriate approach used to analyse the data?							v
		26	Were at least two researchers involved in the analysis?							a
				SUBTOTAL QUALITY OF RELEVANCE STUDY Lowest score of items 22-26						a
	2e. Asking professionals about comprehensiveness	27	Was an appropriate method used for assessing the comprehensiveness of the PROM?
		28	Were professionals from all relevant disciplines included?
		29	Was each item tested in an appropriate number of professionals?
		30	Was an appropriate approach used to analyse the data?
		31	Were at least two researchers involved in the analysis?
				SUBTOTAL QUALITY OF COMPREHENSIVENESS STUDY Lowest score of items 27-31
Standards for evaluating construct and criterion validity	3. Structural validity		unidimensionality or structural validity?				S				S		Structural	structural
		1	For CTT: Was exploratory or confirmatory factor analysis performed?				a			v	a		a	v
		2	For IRT/Rasch: does the chosen model fit to the research question?				n				n
		3	Was the sample size included in the analysis adequate?				v			v	v		v	v
		4	Were there any other important flaws?				v			v	v		v	v
				TOTAL Lowest score of items 1-4			a			v	a		a	v
	4. Internal consistency	1	Was an internal consistency statistic calculated for each unidimensional (sub)scale separately?			v				v			v	v	v
		2	For continuous scores: Was Cronbach’s alpha or omega calculated?			v				v			v	v	v
		3	For dichotomous scores: Was Cronbach’s alpha or KR-20 calculated?							n
		4	For IRT-based scores: Was standard error of the theta (SE (θ)) or reliability coefficient of estimated latent trait value (index of (subject or item) separation) calculated?							n
		5	Were there any other important flaws?			v				v			v	v	v
			TOTAL Lowest score of items 1-5			v				v			v	v	v
	5. Cross-cultural validity\measurement invariance	1	Were the samples similar for relevant characteristics except for the group variable?
		2	Was an adequate approach used to analyse the data?
		3	Was the sample size included in the analysis adequate?
		4	Were there any other important flaws?
			TOTAL Lowest score of items 1-4
	6. Reliability	1	Were patients stable in the interim period on the construct to be measured?
		2	Was the time interval appropriate?
		3	Were the test conditions similar for the measurements? e.g. type of administration, environment, instructions
		4	For continuous scores: Was an intraclass correlation coefficient (ICC) calculated?
		5	For dichotomous/nominal/ordinal scores: Was kappa calculated?
		6	For ordinal scores: Was a weighted kappa calculated?
		7	For ordinal scores: Was the weighting scheme described? e.g. linear, quadratic
		8	Were there any other important flaws?
			TOTAL Lowest score of items 1-8
	7. Measurement error	1	Were patients stable in the interim period on the construct to be measured?
		2	Was the time interval appropriate?
		3	Were the test conditions similar for the measurements? e.g. type of administration, environment, instructions
		4	For continuous scores: Was the Standard Error of Measurement (SEM), Smallest Detectable Change (SDC) or Limits of Agreement (LoA) calculated?
		5	For dichotomous/nominal/ordinal scores: Was the percentage (positive and negative) agreement calculated?
		6	Were there any other important flaws?
			TOTAL Lowest score of items 1-6
	8. Criterion validity	1	For continuous scores: Were correlations, or the area under the receiver operating curve calculated?											v
		2	For dichotomous scores: Were sensitivity and specificity determined?
		3	Were there any other important flaws?
			TOTAL Lowest score of items 1-3											v
	9a. Comparison with other outcome measurement instruments (convergent validity)	1	Is it clear what the comparator instrument(s) measure(s)?			v	v	v	v		v	v	v		v	v
		2	Were the measurement properties of the comparator instrument(s) adequate?			v	v	v	v		v	v	v		v	v
		3	Was the statistical method appropriate for the hypotheses to be tested?			v	v	v	v		v	v	v		v	v
		4	Were there any other important flaws?			v	v	v	v		v	v	v		v	v
			TOTAL Lowest score of items 1-4			v	v	v	v		v	v	v		v	v
	9b. Comparison between subgroups (discriminative or known-groups validity)	5	Was an adequate description provided of important characteristics of the subgroups?			v			v			v			v	v
		6	Was the statistical method appropriate for the hypotheses to be tested?			v			v			v			v	v
		7	Were there any other important flaws?			v			v			v			v	v
			TOTAL Lowest score of items 5-7			v			v			v			v	v
	10a. Criterion approach (i.e. comparison to a gold standard)	1	For continuous scores: Were correlations between change scores, or the area under the Receiver Operator Curve (ROC) curve calculated?
		2	For dichotomous scales: Were sensitivity and specificity (changed versus not changed) determined?
		3	Were there any other important flaws?
			TOTAL Lowest score of items 1-3
	10b. Construct approach (i.e. hypotheses testing; comparison with other outcome measurement instruments)	4	Is it clear what the comparator instrument(s) measure(s)?
		5	Were the measurement properties of the comparator instrument(s) adequate?
		6	Was the statistical method appropriate for the hypotheses to be tested?
		7	Were there any other important flaws?
			TOTAL Lowest score of items 4-7
	10c. Construct approach: (i.e. hypotheses testing: comparison between subgroups)	8	Was an adequate description provided of important characteristics of the subgroups?
		9	Was the statistical method appropriate for the hypotheses to be tested?
		10	Were there any other important flaws?
			TOTAL Lowest score of items 8-10
	10d. Construct approach: (i.e. hypotheses testing: before and after intervention)	11	Was an adequate description provided of the intervention given?		v
		12	Was the statistical method appropriate for the hypotheses to be tested?		d
		13	Were there any other important flaws?		d
			TOTAL Lowest score of items 11-13		d
